# Supplementary material for: Genome-Wide Identification of the GhANN Gene Family and Functional Validation of GhANN11 and GhANN4 under Abiotic Stress
Source: Int J Mol Sci. 2024 Feb 4;25(3):1877. doi: 10.3390/ijms25031877 (PMC10855742; doi:10.3390/ijms25031877)
Supplement: Supplementary file 1 [file ijms-25-01877-s001.zip › Table S1.xlsx]

## Sheet: Sheet1
	Table S1 Basic information on the ANN gene family in cotton.
	Genes name	Genes ID	Number of amino acids	Molecular weight	Theoretical pI	The instability index	Subcellular localization
	GhANN1	GH_D02G2140.1	321	36.53	9.71	42.78	nucleus
	GhANN2	GH_A03G1973.1	321	36.37	9.75	42.37	nucleus
	GhANN3	GH_A05G0751.1	363	41.14	6.65	42.58	golgi apparatus
	GhANN4	GH_A05G2275.1	316	35.97	6.39	35.1	cytoplasm
	GhANN5	GH_A05G2824.1	306	34.7	6.88	45.71	cytoskeleton
	GhANN6	GH_A05G2825.1	254	29.37	8.66	31.04	cytoplasm
	GhANN7	GH_A05G3169.1	315	35.56	9.23	36.6	cytoplasm
	GhANN8	GH_D05G0748.1	402	45.62	6.47	41.72	plasma membrane
	GhANN9	GH_D05G2295.1	316	36	6.34	33.42	cytoplasm
	GhANN10	GH_D05G2841.1	343	38.47	6.28	36.16	peroxisome
	GhANN11	GH_D05G2842.1	305	34.6	6.33	44.93	cytoskeleton
	GhANN12	GH_D05G2843.1	310	35.24	8.82	32.27	cytoplasm
	GhANN13	GH_D05G3187.1	312	35.22	9.1	38.53	cytoplasm
	GhANN14	GH_A07G0681.1	316	35.57	9.08	37.04	cytoplasm
	GhANN15	GH_D07G0672.1	316	35.45	9.1	36.77	cytoplasm
	GhANN16	GH_A09G1894.1	316	35.49	9.11	37.07	chloroplast
	GhANN17	GH_D09G1846.1	316	35.57	9.12	37.39	chloroplast
	GhANN18	GH_A10G2000.1	314	36.02	8.45	50.23	cytoplasm
	GhANN19	GH_A10G2002.1	314	35.83	6.78	38.79	cytoplasm
	GhANN20	GH_D10G2102.1	314	36.08	8.79	51.66	cytoplasm
	GhANN21	GH_D10G2103.1	314	35.84	6.74	40.63	cytoplasm
	GhANN22	GH_A11G0554.1	316	35.77	6.23	29.41	cytoplasm
	GhANN23	GH_A11G2122.1	316	36.01	6.19	36.18	cytoplasm
	GhANN24	GH_D11G0581.1	316	35.85	6.39	31.13	cytoplasm
	GhANN25	GH_D11G2320.1	316	36.06	6.19	36.66	cytoplasm
	GhANN26	GH_A13G1903.1	323	36.62	8.05	47.01	cytoplasm
	GhANN27	GH_D13G1859.1	240	27.19	7.17	35.31	cytoskeleton
	GbANN1	GB_D02G2204.1	321	36.51	9.71	92.27	nucleus
	GbANN2	GB_A03G2049.1	321	36.38	9.75	92.59	nucleus
	GbANN3	GB_A05G2304.1	316	35.96	6.39	95.73	cytoplasm
	GbANN4	GB_A05G2858.1	343	38.46	6.15	92.07	peroxisome
	GbANN5	GB_A05G2859.1	306	34.74	6.88	96.6	cytoskeleton
	GbANN6	GB_A05G2860.1	310	35.21	8.71	91.87	cytoplasm
	GbANN7	GB_A05G3200.1	315	35.55	9.23	86.83	cytoplasm
	GbANN8	GB_A05G0754.1	363	41.13	6.33	88.43	golgi apparatus
	GbANN9	GB_D05G2313.1	316	35.98	6.34	95.73	cytoplasm
	GbANN10	GB_D05G2853.1	343	38.46	6.28	93.79	cytoplasm
	GbANN11	GB_D05G2854.1	305	34.66	6.68	99.15	cytoskeleton
	GbANN12	GB_D05G2855.1	294	33.39	8.59	90.58	cytoplasm
	GbANN13	GB_D05G3192.1	312	35.22	9.1	84.23	cytoplasm
	GbANN14	GB_D05G0742.1	402	45.61	6.47	92.46	plasma membrane
	GbANN15	GB_A07G0665.1	316	35.56	9.08	89.84	cytoplasm
	GbANN16	GB_D07G0667.1	316	35.46	9.1	93.54	chloroplast
	GbANN17	GB_A09G2009.1	316	35.43	8.95	94.56	extracellular matrix
	GbANN18	GB_D09G1857.1	316	35.56	9.12	93.32	chloroplast
	GbANN19	GB_A10G2128.1	314	36.02	8.45	90.1	cytoplasm
	GbANN20	GB_A10G2130.1	314	35.84	6.78	93.54	cytoplasm
	GbANN21	GB_D10G2112.1	314	36.13	8.9	90.41	cytoplasm
	GbANN22	GB_D10G2113.1	314	35.86	6.78	93.22	cytoplasm
	GbANN23	GB_A11G0562.1	316	35.8	6.23	90.22	cytoplasm
	GbANN24	GB_A11G2151.1	316	35.99	6.35	91.14	cytoplasm
	GbANN25	GB_D11G0577.1	316	35.88	6.39	89.91	cytoplasm
	GbANN26	GB_D11G2362.1	349	40.08	8.9	91.75	mitochondrion
	GbANN27	GB_A13G2033.1	323	36.72	8.32	89.1	cytoplasm
	GbANN28	GB_D13G1598.1	97	10.9	9.1	94.54	nucleus
	GbANN29	GB_D13G1962.1	323	36.78	8.31	87.59	cytoplasm
	GaANN1	Ga05G2415.1	316	36.05	6.77	95.73	cytoplasm
	GaANN2	Ga11G1630.1	316	36.05	6.19	91.14	cytoplasm
	GaANN3	Ga11G3524.1	316	35.82	6.39	91.14	cytoplasm
	GaANN5	Ga05G3002.1	343	38.45	6.15	91.78	peroxisome
	GaANN6	Ga05G3003.1	306	34.7	6.88	96.93	cytoskeleton
	GaANN7	Ga05G3004.1	310	35.21	8.71	91.87	cytoplasm
	GaANN4	Ga03G2291.1	321	36.42	9.75	41.5	nucleus
	GaANN8	Ga05G3381.1	230	25.8	8.82	93	cytoplasm
	GaANN9	Ga07G0715.1	316	35.56	9.08	89.84	cytoplasm
	GaANN10	Ga09G1883.1	316	35.5	9.11	93.32	cytoplasm
	GaANN11	Ga13G2093.1	323	36.61	8.04	88.79	cytoplasm
	GaANN12	Ga05G0785.1	312	35.64	5.8	95.1	cytoplasm
	GaANN13	Ga10G0865.1	314	35.83	6.78	93.54	cytoplasm
	GaANN14	Ga10G0868.1	314	36.09	8.45	91.02	cytoplasm
	GrANN1	Gorai.009G237900.1	316	35.98	6.34	95.73	cytoplasm
	GrANN2	Gorai.007G060900.1	316	35.88	6.39	89.91	cytoplasm
	GrANN3	Gorai.007G239000.1	316	36.05	6.19	91.14	cytoplasm
	GrANN4	Gorai.005G219600.1	321	36.54	9.67	92.87	nucleus
	GrANN5	Gorai.013G194300.1	323	36.6	8.5	87.89	cytoplasm
	GrANN6	Gorai.009G295800.1	343	38.4	6.28	92.36	peroxisome
	GrANN7	Gorai.009G295900.1	304	34.61	6.65	96.91	cytoskeleton
	GrANN8	Gorai.009G296000.1	310	35.23	8.82	91.87	cytoplasm
	GrANN9	Gorai.001G068900.1	363	40.9	9.33	92.73	nucleus
	GrANN10	Gorai.006G190800.1	328	37.04	9.14	97.32	cytoplasm
	GrANN11	Gorai.009G329000.1	315	35.59	9.23	86.22	cytoplasm
	GrANN12	Gorai.009G077400.1	312	35.59	5.96	93.53	cytoplasm
	GrANN13	Gorai.011G212700.1	314	36.04	8.78	91.66	cytoplasm
	GrANN14	Gorai.011G212900.1	314	35.84	6.74	95.06	cytoplasm
