# Supplementary material for: Genome-Wide Identification of the GhANN Gene Family and Functional Validation of GhANN11 and GhANN4 under Abiotic Stress
Source: Int J Mol Sci. 2024 Feb 4;25(3):1877. doi: 10.3390/ijms25031877 (PMC10855742; doi:10.3390/ijms25031877)
Supplement: Supplementary file 1 [file ijms-25-01877-s001.zip › Table S2.xlsx]

## Sheet: Sheet1
Table S2. Nonsynonymous (Ka) and synonymous (Ks) divergence values for Gh-Gh
Seq_1	Seq_2	Ka	Ks	Ka_Ks
GH_A03G1973.1	GH_D02G2140.1	0.0135996	0.0418713	0.324796
GH_A05G0751.1	GH_D05G0748.1	0.00715213	0.0289991	0.246633
GH_A05G2275.1	GH_D05G2295.1	0.00417441	0.0642595	0.0649618
GH_A05G2824.1	GH_D05G2842.1	0.0266695	0.0418313	0.637549
GH_A05G3169.1	GH_D05G3187.1	0.00561275	0.0324125	0.173166
GH_A07G0681.1	GH_D07G0672.1	0.0139571	0.0553672	0.252083
GH_A09G1894.1	GH_D09G1846.1	0.00696141	0.0269793	0.258028
GH_A10G2000.1	GH_D05G2841.1	0.489834	3.37572	0.145105
GH_A10G2000.1	GH_D10G2102.1	0.0153637	0.0669234	0.229571
GH_A11G0554.1	GH_A11G2122.1	0.0828227	0.606997	0.136447
GH_A11G2122.1	GH_D05G2295.1	0.18484	2.33304	0.0792269
GH_A11G0554.1	GH_D11G0581.1	0.00412987	0.0137882	0.299522
GH_A11G0554.1	GH_D11G2320.1	0.079415	0.591646	0.134227
GH_A11G2122.1	GH_D11G2320.1	0.00276021	0.0512423	0.0538659
GH_A11G2122.1	GH_D11G0581.1	0.0782562	0.595875	0.13133
GH_A13G1903.1	GH_D13G1859.1	0.0219595	0.0183495	1.19673
GH_D05G2841.1	GH_D10G2102.1	0.480549	3.33855	0.143939
GH_D05G2842.1	GH_D10G2103.1	0.54611	4.09341	0.133412
GH_D11G0581.1	GH_D11G2320.1	0.0748727	0.580727	0.128929
