# Supplementary material for: Genome-Wide Identification of the GhANN Gene Family and Functional Validation of GhANN11 and GhANN4 under Abiotic Stress
Source: Int J Mol Sci. 2024 Feb 4;25(3):1877. doi: 10.3390/ijms25031877 (PMC10855742; doi:10.3390/ijms25031877)
Supplement: Supplementary file 1 [file ijms-25-01877-s001.zip › Table S3.xlsx]

## Sheet: Sheet1
	Table S3 Segmental duplication and tandem duplication gene pairs among GhANN family members
	No.	Segmental duplication gene pairs	Tandem duplication gene pairs
	1	GbANN1/2	GbANN22/GbANN23
	2	GbANN3/8	GbANN24/GbANN25
	3	GbANN4/9
	4	GbANN5/11
	5	GbANN5/21
	6	GbANN7/13
	7	GbANN10/18
	8	GbANN10/20
	9	GbANN11/21
	10	GbANN14/15
	11	GbANN16/17
	12	GbANN18/20
	13	GbANN19/23
	14	GbANN22/24
	15	GbANN22/25
	16	GbANN23/24
	17	GbANN23/25
	18	GbANN26/27
