# Supplementary material for: Genome-Wide Identification of the GhANN Gene Family and Functional Validation of GhANN11 and GhANN4 under Abiotic Stress
Source: Int J Mol Sci. 2024 Feb 4;25(3):1877. doi: 10.3390/ijms25031877 (PMC10855742; doi:10.3390/ijms25031877)
Supplement: Supplementary file 1 [file ijms-25-01877-s001.zip › Table S4.xlsx]

## Sheet: Sheet1
	Table S4 Sequences of the primer pairs used in the qRT‒PCR analysis
	Gene	Sense primer (5'–3')	Antisense primer (5'–3')
	GhANN4	CACAGAAATGCGGAGCAACG	GCCAAAAGGGCATCACGTTC
	GhANN9	TACAGTGCCCACGACAGTTC	CAAGTTTCGTTGCTCGGCAT
	GhANN11	GTGATAGTGGAGGTGGCATGT	CACCAACAGCTTACGCTCAC
	GhANN14	GCTGTCCTGCTATGGATGCT	TTGAATCTGGGATGGGGTGC
	GhANN15	AGGTCTGGGAACCAATGACAC	TTCCGACTGAACTGCATCGT
	GhANN23	ACAACACGGAGTAAGGCACA	AGGCACTTGATTGCAGCTCT
	GhANN25	GTGCTTGACTGTCCCTGAGA	GGGTCACACTGTTTCTTCGC
	GhANN27	GCTCTGGTGGAAATCTTTGTGG	TGGTGTGCCTTGTGTGATGT
	GhCBL3	TGCAGATCGGGTGTTTGACT	ACAGAAAGAGCACGAGCGAA
	GhCIPK6	GCCAAAGGTCGTCTCAAGGA	CAGAAATCGACGGCGGAAAC
	GhDREB2A	CAGCGTACATGGGGTAAGTGGG	TTAAGGATCGCTTTGGCACCGT
	GhDREB2C	AAGGAAAACGACTCTGGCTCGG	GGATCGGAACTGTGTGGCATGT
	GhRD20-1	ACCGAGACGCATTCGACCTTTT	CATACCATCCTCATCCCGTGCC
	GhRD20-2	TGCTCGAACTGTGCCCGATAAG	TGCCTTTGTCATTAGCCAGCCA
	GhRD29A	AACTCCGGCAGAAACCATGGAC	TCTGCAATAACAGAGGTCGCCG
	GhNHX1	TTCTCTTTCTTTATGTCGGGATG	AACAAGACCCATCAGCACAGC
	GhSOS1	AGTGTCAGCCAATAAACAACC	TCTTTCGTGTCCATCTTCTTC
	GhSOS2	TATGATGGTGCTGTGGCAGACG	CCCCATAGGAAACCAAGAAGGGC
	GhSNRK2.6	CACGGTTGGAACTCCTGCAT	TAACCCCGCATGACCAAACA
	GhHSP	ATCGCTGAGGCTTACCTTGG	ATGACGTTGAGTCCGGCAAT
	GhPP2C	TTTGTGTCGAAATGGTGCCG	TTACTTTGCCACCGGCTTCT
	GhWRKY33	TGATTTCAGCCAACACTTCA	ATCACTGGAGATGTCTTACA
	GhActin	ATCCTCCGTCTTGACCTTG	TGTCCGTCAGGCAACTCAT
