# Supplementary material for: Genome-Wide Identification of the GhANN Gene Family and Functional Validation of GhANN11 and GhANN4 under Abiotic Stress
Source: Int J Mol Sci. 2024 Feb 4;25(3):1877. doi: 10.3390/ijms25031877 (PMC10855742; doi:10.3390/ijms25031877)
Supplement: Supplementary file 1 [file ijms-25-01877-s001.zip › Table S5.xlsx]

## Sheet: Sheet1
	Table S5 Sequences of the primer pairs used in the VIGS experiment
	Primer name	Sense primer (5'–3')	Antisense primer (5'–3')
	TRV:GhANN4	CGGAATTCCACAGAAATGCGGAGCAAC	GGGGTACCCCCAGTCGTGTGAT
	TRV:GhANN11	CGGAATTCTGCTGTGGTGCTTTCAC	GGGGTACCAGGTCCTGAGCAAG
	The red letters indicate the restriction sites in the table. GAATTC and CTCGAG are sequences of EcoR I and Kpn I restriction sites, respectively.
